# Supplementary material for: Artisanal gold mine spoil types within a common geological area and their variations in contaminant loads and human health risks
Source: Environ Monit Assess. 2023 Jan 20;195(2):312. doi: 10.1007/s10661-023-10932-4 (PMC9852104; doi:10.1007/s10661-023-10932-4)
Supplement: Supplementary file 1 — Supplementary file1 (ZIP 1654 KB) [file 10661_2023_10932_MOESM1_ESM.zip]

Archive with 5 entries (4 files):
- Supplementary data/
- Supplementary data/Nonparametric analysis.docx
- __MACOSX/Supplementary data/._Nonparametric analysis.docx
- Supplementary data/Supplementary Tables.docx
- __MACOSX/Supplementary data/._Supplementary Tables.docx
